# Supplementary material for: Alterations in Gene Expression and the Fatty Acid Profile Impact but Do Not Compromise the In Vitro Maturation of Zebrafish (Danio rerio) Stage III Ovarian Follicles after Cryopreservation
Source: Animals (Basel). 2023 Nov 18;13(22):3563. doi: 10.3390/ani13223563 (PMC10668701; doi:10.3390/ani13223563)
Supplement: Supplementary file 1 [file animals-13-03563-s001.zip]

Archive with 1 entries (1 files):
- animals-2602207-supplementary.pdf
